# Supplementary material for: ﻿Phylogenetic and taxonomic studies of six recently-described Stellaria species (Caryophyllaceae) from China, with an additional new species, Stellarialongipedicellata, from Sichuan
Source: PhytoKeys. 2024 Dec 5;249:287–98. doi: 10.3897/phytokeys.249.136456 (PMC11638712; doi:10.3897/phytokeys.249.136456)
Supplement: XML Treatment for Stellaria pentastyla [file phytokeys.249.136456-treatment1.xml]

<!DOCTYPE tp:taxon-treatment
  PUBLIC "-//TaxonX//DTD Taxonomic Treatment Publishing DTD v0 20100105//EN" "tax-treatment-NSO.dtd">
<tp:taxon-treatment xmlns:tp="http://www.plazi.org/taxpub"><tp:treatment-meta><kwd-group><label>Taxon classification</label><kwd>
                <named-content content-type="kingdom">Plantae</named-content>
              </kwd><kwd>
                <named-content content-type="order">Caryophyllales</named-content>
              </kwd><kwd>
                <named-content content-type="family">Caryophyllaceae</named-content>
              </kwd></kwd-group><mixed-citation publication-type="journal"><person-group><name><surname>Wang</surname><given-names>Wenqiao</given-names></name><name><surname>Su</surname><given-names>Zhiwei</given-names></name><name><surname>Ma</surname><given-names>Zhonghui</given-names></name></person-group><article-title>﻿Phylogenetic and taxonomic studies of six recently-described <italic><tp:taxon-name><tp:taxon-name-part taxon-name-part-type="genus" reg="Stellaria">Stellaria</tp:taxon-name-part></tp:taxon-name></italic> species (<tp:taxon-name><tp:taxon-name-part taxon-name-part-type="family">Caryophyllaceae</tp:taxon-name-part></tp:taxon-name>) from China, with an additional new species, <italic><tp:taxon-name><tp:taxon-name-part taxon-name-part-type="genus" reg="Stellaria">Stellaria</tp:taxon-name-part><tp:taxon-name-part taxon-name-part-type="species" reg="longipedicellata">longipedicellata</tp:taxon-name-part></tp:taxon-name></italic>, from Sichuan</article-title><source>PhytoKeys</source><day>05</day><month>12</month><year>2024</year><volume>249</volume><fpage>287</fpage><lpage>298</lpage><pub-id pub-id-type="doi">10.3897/phytokeys.249.136456</pub-id></mixed-citation></tp:treatment-meta><tp:nomenclature><label>﻿</label><tp:taxon-name>
              <object-id xmlns:xlink="http://www.w3.org/1999/xlink" content-type="arpha" xlink:type="simple">8373ADCC-758C-5527-9C01-232F714D20A4</object-id>
              <tp:taxon-name-part taxon-name-part-type="genus" reg="Stellaria">Stellaria</tp:taxon-name-part>
              <tp:taxon-name-part taxon-name-part-type="species" reg="pentastyla">pentastyla</tp:taxon-name-part>
            </tp:taxon-name><tp:taxon-authority>W.Qiao Wang, H.F.Xu &amp; Z.H.Ma, Phytotaxa 435: 71. [4 March] 2020. Type: CHINA. Yunnan: Lushui, elev. ca. 3102 m, 25°58'26"N, 98°40'44"E, 8 June 2017, Xu &amp; Mou YN0014 (holotype GAUA!, isotypes IBSC!)</tp:taxon-authority><tp:nomenclature-citation-list><tp:nomenclature-citation><tp:taxon-name>
                  <tp:taxon-name-part taxon-name-part-type="genus" reg="Stellaria"/>
                  <tp:taxon-name-part taxon-name-part-type="species" reg="procumbens"/>
                </tp:taxon-name><comment>= <tp:taxon-name><tp:taxon-name-part taxon-name-part-type="genus" reg="Stellaria">Stellaria</tp:taxon-name-part><tp:taxon-name-part taxon-name-part-type="species" reg="procumbens">procumbens</tp:taxon-name-part></tp:taxon-name> Huan C.Wang &amp; Feng Yang, Phytotaxa 435: 195. [9 March] 2020. Type: CHINA. Yunnan Province: Luquan County, Zhuanlong Town, Jiaozishan National Nature Reserve, <named-content xmlns:xlink="http://www.w3.org/1999/xlink" content-type="dwc:verbatimCoordinates" xlink:type="simple"><named-content content-type="geo-json" specific-use="{&#34;type&#34;:&#34;Point&#34;,&#34;coordinates&#34;:[102.851111,26.082778]}" id="NCID0ENIBG" xlink:type="simple">26°04'58"N, 102°51'04"E</named-content></named-content>, elev. 3380 m, 12 July 2019, H. C. Wang et al. LQ 7217 (holotype YUKU!, isotypes YUKU!), syn. nov. </comment></tp:nomenclature-citation></tp:nomenclature-citation-list></tp:nomenclature></tp:taxon-treatment>
