# Supplementary material for: ﻿Phylogenetic and taxonomic studies of six recently-described Stellaria species (Caryophyllaceae) from China, with an additional new species, Stellarialongipedicellata, from Sichuan
Source: PhytoKeys. 2024 Dec 5;249:287–98. doi: 10.3897/phytokeys.249.136456 (PMC11638712; doi:10.3897/phytokeys.249.136456)
Supplement: XML Treatment for Stellaria longipedicellata [file phytokeys.249.136456-treatment3.xml]

<!DOCTYPE tp:taxon-treatment
  PUBLIC "-//TaxonX//DTD Taxonomic Treatment Publishing DTD v0 20100105//EN" "tax-treatment-NSO.dtd">
<tp:taxon-treatment xmlns:tp="http://www.plazi.org/taxpub"><tp:treatment-meta><kwd-group><label>Taxon classification</label><kwd>
                <named-content content-type="kingdom">Plantae</named-content>
              </kwd><kwd>
                <named-content content-type="order">Caryophyllales</named-content>
              </kwd><kwd>
                <named-content content-type="family">Caryophyllaceae</named-content>
              </kwd></kwd-group><mixed-citation publication-type="journal"><person-group><name><surname>Wang</surname><given-names>Wenqiao</given-names></name><name><surname>Su</surname><given-names>Zhiwei</given-names></name><name><surname>Ma</surname><given-names>Zhonghui</given-names></name></person-group><article-title>﻿Phylogenetic and taxonomic studies of six recently-described <italic><tp:taxon-name><tp:taxon-name-part taxon-name-part-type="genus" reg="Stellaria">Stellaria</tp:taxon-name-part></tp:taxon-name></italic> species (<tp:taxon-name><tp:taxon-name-part taxon-name-part-type="family">Caryophyllaceae</tp:taxon-name-part></tp:taxon-name>) from China, with an additional new species, <italic><tp:taxon-name><tp:taxon-name-part taxon-name-part-type="genus" reg="Stellaria">Stellaria</tp:taxon-name-part><tp:taxon-name-part taxon-name-part-type="species" reg="longipedicellata">longipedicellata</tp:taxon-name-part></tp:taxon-name></italic>, from Sichuan</article-title><source>PhytoKeys</source><day>05</day><month>12</month><year>2024</year><volume>249</volume><fpage>287</fpage><lpage>298</lpage><pub-id pub-id-type="doi">10.3897/phytokeys.249.136456</pub-id></mixed-citation></tp:treatment-meta><tp:nomenclature><label>﻿</label><tp:taxon-name>
              <object-id xmlns:xlink="http://www.w3.org/1999/xlink" content-type="arpha" xlink:type="simple">022CB8EA-CF80-52BB-BFE5-9C3E76BE7F25</object-id>
              <tp:taxon-name-part taxon-name-part-type="genus" reg="Stellaria">Stellaria</tp:taxon-name-part>
              <tp:taxon-name-part taxon-name-part-type="species" reg="longipedicellata">longipedicellata</tp:taxon-name-part>
              <object-id xmlns:xlink="http://www.w3.org/1999/xlink" content-type="ipni" xlink:type="simple">urn:lsid:ipni.org:names:77352938-1</object-id>
            </tp:taxon-name><tp:taxon-authority>W.Q.Wang &amp; Z.H.Ma</tp:taxon-authority><tp:taxon-status xmlns:xlink="http://www.w3.org/1999/xlink" xlink:type="simple">sp. nov.</tp:taxon-status><xref ref-type="fig" rid="F2">Fig. 2</xref></tp:nomenclature><tp:treatment-sec sec-type="material" id="SECID0E6LBG"><title>Type.</title><p>China • Sichuan: Luding, growing on scree slopes, elev. ca. 2881 m, <named-content xmlns:xlink="http://www.w3.org/1999/xlink" content-type="dwc:verbatimCoordinates" xlink:type="simple"><named-content content-type="geo-json" specific-use="{&#34;type&#34;:&#34;Point&#34;,&#34;coordinates&#34;:[102.289722,29.863667]}" id="NCID0EIMBG" xlink:type="simple">29°51'49.2"N, 102°17'23.0"E</named-content></named-content>, 8 July 2022, <italic>W.Q. Wang et al. QSC0009</italic> (holotype GAUA!).</p><fig id="F2" position="float" orientation="portrait"><object-id xmlns:xlink="http://www.w3.org/1999/xlink" content-type="doi" xlink:type="simple">10.3897/phytokeys.249.136456.figure2</object-id><object-id xmlns:xlink="http://www.w3.org/1999/xlink" content-type="arpha" xlink:type="simple">84AA7720-ACD8-5606-8133-65CAC73E40D6</object-id><label>Figure 2.</label><caption><p>Morphology of <italic><tp:taxon-name><tp:taxon-name-part taxon-name-part-type="genus" reg="Stellaria">S.</tp:taxon-name-part><tp:taxon-name-part taxon-name-part-type="species" reg="longipedicellata">longipedicellata</tp:taxon-name-part></tp:taxon-name></italic><bold>A</bold> habitat <bold>B</bold> habit <bold>C</bold> habit <bold>D</bold> inflorescence (cymes) <bold>E</bold> stem <bold>F</bold> inflorescence (solitary) <bold>G</bold> leaf <bold>H</bold> flower (style 3, rarely 4) <bold>I</bold> capsule.</p></caption><graphic xmlns:xlink="http://www.w3.org/1999/xlink" xlink:href="phytokeys-249-287_article-136456__-g002.jpg" position="float" orientation="portrait" xlink:type="simple" id="oo_1191141.jpg"><uri content-type="original_file" xlink:type="simple">https://binary.pensoft.net/fig/1191141</uri></graphic></fig></tp:treatment-sec><tp:treatment-sec sec-type="diagnosis" id="SECID0EZNBG"><title>Diagnosis.</title><p><italic><tp:taxon-name><tp:taxon-name-part taxon-name-part-type="genus" reg="Stellaria">S.</tp:taxon-name-part><tp:taxon-name-part taxon-name-part-type="species" reg="longipedicellata">longipedicellata</tp:taxon-name-part></tp:taxon-name></italic> is similar to <italic><tp:taxon-name><tp:taxon-name-part taxon-name-part-type="genus" reg="Stellaria">S.</tp:taxon-name-part><tp:taxon-name-part taxon-name-part-type="species" reg="decumbens">decumbens</tp:taxon-name-part></tp:taxon-name></italic> in having a prostrate life form and few-flowered cymes or solitary flowers, but differs from the latter by having glabrous stems (vs. densely pilose stems), linear-lanceolate leaves (vs. oblong leaves), 1.2–2 cm pedicel, longer than sepals (vs. ca. 4 mm or less pedicel, shorter than or equalling sepals) and petals slightly shorter than or sub-equalling petals (vs. petals ca. 1/2 as long as sepals, in Table <xref ref-type="table" rid="T2">2</xref>).</p></tp:treatment-sec><tp:treatment-sec sec-type="description" id="SECID0EZOBG"><title>Description.</title><p>Perennial herbs, whole plants glabrous. Stems, slender, prostrate or slightly ascending, much branched, 5–10 cm tall. Leaves sessile, green, linear-lanceolate, minute, 3–7 mm long, 0.6–1 mm broad, apex acute. Inflorescence axillary or terminal, 1–3-flowered. Pedicel 1.2–2 cm, slender. Bracts lanceolate, 3–4 mm, margin membranous. Sepals 5, glabrous, lanceolate, 4–5 mm long, 0.8–1 mm broad, margin membranous, apex acuminate. Petals 5, slightly shorter than or subequalling sepals, deeply bifid. Stamens 10, slightly shorter than or subequalling petals. Styles 3, rarely 4, filiform. Capsule ovoid-cylindrical, slightly longer than or subequalling persistent sepals. Seeds numerous, red-brown, ovoid, conspicuously rugulose.</p></tp:treatment-sec><tp:treatment-sec sec-type="phenology" id="SECID0E5OBG"><title>Phenology.</title><p>Flowering time June–July, fruiting time August–September.</p></tp:treatment-sec><tp:treatment-sec sec-type="distribution" id="SECID0EDPBG"><title>Distribution and ecology.</title><p>It is only known from the type locality, growing on scree slopes.</p></tp:treatment-sec><tp:treatment-sec><!--Section generated to contain objects referenced in tp:taxon-treatment.--><table-wrap id="T2" position="float" orientation="portrait"><label>Table 2.</label><caption><p>Morphological comparisons of six species.</p></caption><table id="TID0EKJBG" rules="all"><tbody><tr><th rowspan="1" colspan="1"/><th rowspan="1" colspan="1">
                <italic>
                  <tp:taxon-name><tp:taxon-name-part taxon-name-part-type="genus" reg="Stellaria">S.</tp:taxon-name-part><tp:taxon-name-part taxon-name-part-type="species" reg="motuoensis">motuoensis</tp:taxon-name-part></tp:taxon-name>
                </italic>
              </th><th rowspan="1" colspan="1">
                <italic>
                  <tp:taxon-name><tp:taxon-name-part taxon-name-part-type="genus" reg="Schizotechium">Schizotechium</tp:taxon-name-part><tp:taxon-name-part taxon-name-part-type="species" reg="monosperma">monosperma</tp:taxon-name-part></tp:taxon-name>
                </italic>
              </th><th rowspan="1" colspan="1">
                <italic>
                  <tp:taxon-name><tp:taxon-name-part taxon-name-part-type="genus" reg="Stellaria">S.</tp:taxon-name-part><tp:taxon-name-part taxon-name-part-type="species" reg="procumbens">procumbens</tp:taxon-name-part></tp:taxon-name>
                </italic>
              </th><th rowspan="1" colspan="1">
                <italic>
                  <tp:taxon-name><tp:taxon-name-part taxon-name-part-type="genus" reg="Stellaria">S.</tp:taxon-name-part><tp:taxon-name-part taxon-name-part-type="species" reg="pentastyla">pentastyla</tp:taxon-name-part></tp:taxon-name>
                </italic>
              </th><th rowspan="1" colspan="1">
                <italic>
                  <tp:taxon-name><tp:taxon-name-part taxon-name-part-type="genus" reg="Stellaria">S.</tp:taxon-name-part><tp:taxon-name-part taxon-name-part-type="species" reg="longipedicellata">longipedicellata</tp:taxon-name-part></tp:taxon-name>
                </italic>
              </th><th rowspan="1" colspan="1">
                <italic>
                  <tp:taxon-name><tp:taxon-name-part taxon-name-part-type="genus" reg="Stellaria">S.</tp:taxon-name-part><tp:taxon-name-part taxon-name-part-type="species" reg="decumbens">decumbens</tp:taxon-name-part></tp:taxon-name>
                </italic>
              </th></tr><tr><td rowspan="1" colspan="1">Petal</td><td rowspan="1" colspan="1">absent</td><td rowspan="1" colspan="1">2-lobed to middle</td><td rowspan="1" colspan="1">deeply bifid</td><td rowspan="1" colspan="1">deeply bifid</td><td rowspan="1" colspan="1">deeply bifid</td><td rowspan="1" colspan="1">deeply bifid</td></tr><tr><td rowspan="1" colspan="1">Stem</td><td rowspan="1" colspan="1">glabrous basally, pubescent in apical part</td><td rowspan="1" colspan="1">pubescent with 1 or 2 rows of glandular hairs above</td><td rowspan="1" colspan="1">glabrous</td><td rowspan="1" colspan="1">glabrous</td><td rowspan="1" colspan="1">glabrous</td><td rowspan="1" colspan="1">densely white pubescent</td></tr><tr><td rowspan="1" colspan="1">Style</td><td rowspan="1" colspan="1">2–4</td><td rowspan="1" colspan="1">3</td><td rowspan="1" colspan="1">3 or 5</td><td rowspan="1" colspan="1">5</td><td rowspan="1" colspan="1">3, rarely 4</td><td rowspan="1" colspan="1">3</td></tr><tr><td rowspan="1" colspan="1">Leaf</td><td rowspan="1" colspan="1">shortly petiolate, lamina ovate or oblong</td><td rowspan="1" colspan="1">short or long petiolate, lanceolate or oblong-lanceolate to elliptic</td><td rowspan="1" colspan="1">sessile, linear or acicular</td><td rowspan="1" colspan="1">sessile, linear</td><td rowspan="1" colspan="1">sessile, linear-lanceolate</td><td rowspan="1" colspan="1">sessile, oblong</td></tr><tr><td rowspan="1" colspan="1">Seed</td><td rowspan="1" colspan="1">1–3</td><td rowspan="1" colspan="1">1–2</td><td rowspan="1" colspan="1">numerous</td><td rowspan="1" colspan="1">numerous</td><td rowspan="1" colspan="1">numerous</td><td rowspan="1" colspan="1">numerous</td></tr><tr><td rowspan="1" colspan="1">Pedicel</td><td rowspan="1" colspan="1">pubescent</td><td rowspan="1" colspan="1">pubescent</td><td rowspan="1" colspan="1">glabrous</td><td rowspan="1" colspan="1">glabrous</td><td rowspan="1" colspan="1">glabrous</td><td rowspan="1" colspan="1">pubescent</td></tr><tr><td rowspan="1" colspan="1">Stamen</td><td rowspan="1" colspan="1">5</td><td rowspan="1" colspan="1">10</td><td rowspan="1" colspan="1">10</td><td rowspan="1" colspan="1">10</td><td rowspan="1" colspan="1">10</td><td rowspan="1" colspan="1">10</td></tr></tbody></table></table-wrap></tp:treatment-sec></tp:taxon-treatment>
