# Supplementary material for: ﻿Phylogenetic and taxonomic studies of six recently-described Stellaria species (Caryophyllaceae) from China, with an additional new species, Stellarialongipedicellata, from Sichuan
Source: PhytoKeys. 2024 Dec 5;249:287–98. doi: 10.3897/phytokeys.249.136456 (PMC11638712; doi:10.3897/phytokeys.249.136456)
Supplement: Supplementary material 1 — List of taxa sampled and GenBank accession numbers of sequences used in phylogenetic analyses of Alsineae [file phytokeys-249-287_article-136456__-s001.xlsx]

## Sheet: Sheet1
Taxa	GenBank accession numbers
	matK	rbcL	rps16 intron	trnL-F	nrITS
Adenonema cherleriae (Fisch. ex Ser.) M.T.Sharples & E.A.Tripp	OP617346	OP617351	OP617356	OP617361	OP626174
Cerastium arvense L.	AY936295	JX848446	MH243535	FJ404976	MH219805
Cerastium davuricum Fisch. ex Spreng.	KX158358	KX158395	KX158432	—	KX158321
Cerastium dichotomum subsp. inflatum (Link) Cullen	KX158359	KX158396	KX158433	—	KX158322
Cerastium fontanum Baumg.	KX821263	KF602216	FJ404899	FJ404977	GU444015
Cerastium glomeratum Thuill.	JN895359	HM849882	—	KY697436	AY857977
Cerastium jiuhuashanense Gang Yao & J.W. Zhai	MT507771	MT507771	MT507771	MT507771	MT791125
Cerastium pusillum Ser.	JN589226	—	—	JN589683	JN589112
Cerastium tomentosum L.	JN589244	KF997321	MH243538	AY521310, AY521357	JN589031
Dichodon cerastoides (L.) Rchb.	—	MG249356	MH243542	AY521340, AY521388	MH219812
Dichodon dubium (Bastard) Ikonn.	—	—	MH243544	AY521341, AY521389	MH219815
Hartmaniella oxyphylla (B.L. Rob.) M.L. Zhang	KX158348	KX158385	KX158422	—	KX158311
Hartmaniella sierra (Rabeler & R.L. Hartm.) M.L. Zhang	KX158351	KX158388	KX158425	—	KX158314
Hesperostellaria americana (Porter ex B.L.Rob.) Gang Yao, B.Xue & Z.Q.Song	KX158372	KX158409	KX158446	—	KX158335
Hesperostellaria americana (Porter ex B.L.Rob.) Gang Yao, B.Xue & Z.Q.Song	JN589202	—	—	JN589675	JN589090
Holosteum marginatum C.A. Mey.	JN589261	—	—	JN589732	JN589093
Holosteum umbellatum L.	MK520188	MK525977	FJ404909	JN589655	JN589051
Lepyrodiclis holosteoides (C. A. Mey.) Fenzl ex Fisch. & C.A.Mey.	FJ404840	JQ933385	KP149043	FJ404989	MH808295
Mesostemma kotschyanum (Fenzl ex Boiss.) Vved.	—	—	MT624664	—	MT624582
Mesostemma perfoliatum (Rech.f.) Rech.f.	—	—	MT624665	—	MT624583
Mesostemma platyphyllum (Rech.f.) Rech.f.	—	—	MT624666	—	MT624584
Moenchia erecta (L.) G. Gaertn., B. Mey. & Scherb.	JN895271	JN892479	FJ404926	FJ405002	JN589103
Nubelaria diversiflora (Maxim.) M.T.Sharples & E.A.Tripp	JN589235	—	MT624669	—	JN589119
Odontostemma leucasterium (Mattf.) Rabeler & W.L. Wagner	MK341306	—	MK341256	MK341198	MK341342
Odontostemma melanandrum (Maxim.) Rabeler & W.L. Wagner	MK341378	—	MK341255	MK341197	MK341343
Odontostemma roseiflorum (Sprague) Sadeghian & Zarre	FJ404825	—	FJ404895	FJ404971	AY936244
Pseudostellaria heterophylla (Miq.) Pax	NC_044183	NC_044183	NC_044183	NC_044183	MH808298
Pseudostellaria japonica (Korsh.) Pax	KX158344	KX158381	KX158418	KY063323	KX158307
Pseudostellaria longipedicellata S.Lee, K.I.Heo & S.C.Kim	NC_039454	NC_039454	NC_039454	NC_039454	KY063140
Pseudostellaria okamotoi Ohwi	NC_039974	NC_039974	NC_039974	NC_039974	KY063147
Pseudostellaria palibiniana (Takeda) Ohwi	NC_041166	NC_041166	NC_041166	NC_041166	KY078450
Pseudostellaria setulosa Ohwi	NC_041462	NC_041462	NC_041462	NC_041462	KY063182
Pseudostellaria sylvatica (Maxim.) Pax	KX158352	KX158389	KX158426	KY063325	KX158315
Rabelera holostea (L.) M.T.Sharples & E.Tripp	KX183916	FJ395575	MH243549	JN589664	KX183997
Reniostellaria bistylata (W.Z. Di & Y. Ren) Gang Yao, B. Xue & Z.Q. Song	MK534858	MK534811	—	—	MK555247
Schizotechium monospermum (Buch.-Ham. ex D.Don) Pusalkar & S.K. Srivast.	JN589243	—	—	—	JN589153
Shivparvatia forrestii (Diels) Rabeler	MK341374	—	MK341251	MK341193	MK341340
Shivparvatia glanduligera (Edgew.) Pusalkar & D.K.Singh	MK341375	—	MK341252	MK341194	MK341341
Stellaria abaensis H. F. Xu & Z. H. Ma	PQ278240	—	PQ280807	PQ278246	PQ278857
Stellaria alsine Grimm	MN892515	HM850385	MT624678	MN892510	MN879265
Stellaria amplexicaulis (Hand.-Mazz.) Huan C.Wang & Feng Yang	PQ278241	—	PQ280809	PQ278247	PQ278859
Stellaria aquatica (L.) Scop.	JN894058	KM360890	MH243547	FJ405004	AY594303
Stellaria arenarioides Shi L.Chen, Rabeler & Turland	JN589258	MT384967	—	—	JN589096
Stellaria borealis Bigelow	JN589285	MG247728	—	JN589713	JN589064
Stellaria chinensis Regel	JN589241	—	—	EU785990	JN589133
Stellaria congestiflora H. Hara	JN589219	—	—	—	JN589035
Stellaria corei Shinners	JN589300	—	—	JN589715	JN589046
Stellaria crassifolia Ehrh.	KC475924	KC484145	—	JN589701	JN589071
Stellaria cuspidata Willd. ex D.F.K. Schltdl.	JN589268	—	FJ404952	JN589641	JN589099
Stellaria decumbens Edgew.	MK341376	—	MT624686	—	MK341344
Stellaria graminea L.	MK520714	KM360998	MH243548	JN589687	AY594304
Stellaria humifusa Rottb.	KC475930	KC484149	MT624690	—	MT624612
Stellaria infracta Maxim.	—	—	MT624691	—	MT624613
Stellaria irrigua Bunge	JN589170	—	MT624692	JN589747	MT624614
Stellaria lanipes C.Y. Wu & H. Chuang	MN892513	—	—	MN892508	MN879263
Stellaria longifolia Muhl. ex Willd.	MK520715	JX848448	—	GQ245567	JN589146
Stellaria longipedicellata W.Q. Wang & Z.H. Ma	PQ278237	PQ278235	PQ280806	PQ278245	PQ278856
Stellaria longipes Goldie	KC475949	JX848449	—	JN589672	JN589086
Stellaria media (L.) Vill.	HM850779	AF206823	Z83152	EU785989	MK044722
Stellaria motuoensis Meng Li & Yan-Feng Song	—	—	—	—	ON074589
Stellaria multipartita Bo Xu & Meng Li	—	—	—	—	MT344177
Stellaria nemorum L.	AY936298	JN893484	—	HM590349	AY936246
Stellaria nitens Nutt.	JN589166	MG246630	—	JN589702	JN589137
Stellaria palustris Ehrh. ex Retz.	MK520716	KX158401	KX158438	—	JN589080
Stellaria patens D. Don	MN892514	—	MT624701	MN892509	MN879264
Stellaria pentastyla W.Qiao Wang, H.F. Xu & Z.H. Ma	MN892512	—	—	MN892507	MN879262
Stellaria pentastyla W.Qiao Wang, H.F. Xu & Z.H. Ma	MN892511	—	—	MN892506	MN879261
Stellaria petiolaris Hand.-Mazz.	—	—	MT624703	—	MT624622
Stellaria procumbens Huan C.Wang & Feng Yang	PQ278238	PQ278234	PQ280805	PQ278244	PQ278855
Stellaria pubera Michx.	FJ404878	KP643834	—	FJ405027	JN589127
Stellaria pungens Brongn.	—	—	MT624706	—	MT624625
Stellaria radians L.	PQ278239	PQ278236	PQ280808	PQ278243	PQ278858
Stellaria roughii Hook.f.	—	—	MT624710	—	MT624628
Stellaria soongorica Roshev.	MF158660	KX158402	KX158439	—	KX158328
Stellaria uda F.N. Williams	MT917919	MT931039	—	—	MT923280
Stellaria vestita Kurz	MH659045	GQ436663	MT624717	EU785988	MT624629
Stellaria zhuxiensis Q.L.Gan & X.W.Li	PQ278242	—	PQ280810	PQ278248	PQ278860
Torreyostellaria jamesiana (Torr.) Gang Yao, B.Xue & Z.Q.Song	KX158343	KX158380	KX158417	—	KX158306
Torreyostellaria jamesiana (Torr.) Gang Yao, B.Xue & Z.Q.Song	FJ404861	MF963180	FJ404933	FJ405010	JN589048
Outgroup
Arenaria serpyllifolia L.	KX158357	KX158394	KX158431	FJ404972	KX158320
Arenaria lanuginose (Michx.) Rohrb.	FJ404821	MH028838	FJ404891	FJ404968	KP148878
